# Supplementary material for: Proanthocyanidins Alleviate T-2 Toxin-Induced Toxicity in Yak (Bos grunniens) Sertoli Cells by Alleviating Oxidative Stress and Modulating Mitochondrial Biogenesis
Source: Antioxidants (Basel). 2026 Apr 25;15(5):547. doi: 10.3390/antiox15050547 (PMC13203484; doi:10.3390/antiox15050547)
Supplement: Supplementary file 1 [file antioxidants-15-00547-s001.zip]

Archive with 5 entries (5 files):
- Figure.S1.tif
- Figure.S2.tiff
- Figure.S3.tif
- Table S1  antibodies.xlsx
- Table S2. Primer sequences.xlsx
