# Supplementary material for: Proanthocyanidins Alleviate T-2 Toxin-Induced Toxicity in Yak (Bos grunniens) Sertoli Cells by Alleviating Oxidative Stress and Modulating Mitochondrial Biogenesis
Source: Antioxidants (Basel). 2026 Apr 25;15(5):547. doi: 10.3390/antiox15050547 (PMC13203484; doi:10.3390/antiox15050547)
Supplement: Supplementary file 1 [file antioxidants-15-00547-s001.zip › Table S1 antibodies.xlsx]

## Sheet: Sheet1
Table S1 Antibodies
Antibodies	Vendors; Cat.No.	RRID	Dilution	Applications
WT1	Proteintech;12609-1-AP	AB_2216225	1/200	IFA
SOX9	Proteintech;67439-1-Ig	AB_2884234	1/200	IFA
r-H2AX	KeyGEN BOTECH;KGA9505-100	AB_437863	1/1000	IFA
(FITC)conjugated Goat Anti-Rabbit IgG(H+L)	Proteintech; SA00003-2	AB_2890897	1/200	IFA
(FITC)conjugated Goat Anti-Mouse IgG(H+L)	Proteintech;SA00003-1	AB_2890896	1/200	IFA
NRF2	Proteintech;16396-1-AP	AB_2782956	1/5000	Western blot
SOD1	Proteintech; 10269-1-AP	AB_2193750	1/5000	Western blot
HO-1	Proteintech; 10701-1-AP	AB_2118685	1/5000	Western blot
P53	Proteintech; 60283-2-Ig	AB_2881401	1/5000	Western blot
BAX	Proteintech; 50599-2-Ig	AB_2061561	1/5000	Western blot
BCL2	Proteintech; 26593-1-AP	AB_2818996	1/5000	Western blot
SIRT1	Proteintech; 13161-1-AP	AB_10646436	1/5000	Western blot
PGC-1α	Proteintech; 66369-1-Ig	AB_2828002	1/5000	Western blot
NRF1	Proteintech; 12482-1-AP	AB_2282876	1/1000	Western blot
TFAM	Proteintech; 22586-1-AP	AB_11182588	1/5000	Western blot
GAPDH	Servicebio;GB15002-100	AB_3096308	1/5000	Western blot
HRP-conjugated Goat Anti-Rabbit IgG(H+L)	Proteintech; SA00001-2	AB_2722564	1/5000	Western blot
HRP-conjugated Goat Anti-Mouse IgG(H+L)	Proteintech;SA00001-1	AB_2722565	1/5000	Western blot
