# Supplementary material for: Proanthocyanidins Alleviate T-2 Toxin-Induced Toxicity in Yak (Bos grunniens) Sertoli Cells by Alleviating Oxidative Stress and Modulating Mitochondrial Biogenesis
Source: Antioxidants (Basel). 2026 Apr 25;15(5):547. doi: 10.3390/antiox15050547 (PMC13203484; doi:10.3390/antiox15050547)
Supplement: Supplementary file 1 [file antioxidants-15-00547-s001.zip › Table S2. Primer sequences.xlsx]

## Sheet: Sheet1
Primer sequences
Primer name	Primer sequence (5´→3´)	Annealing temperature	Products size	Utilization
Ctnnb1	F: AAACCCCGGGACTTCTCTC	60	243	RT-qPCR
	R: GAAGGAACTCCTCCTCGTTGG
Cldn1	F: TGCCTTGATGGTGATTGGCA	60	94	RT-qPCR
	R: CTCGTCGTCTTCCATGCACT
Cdh2	F: TGAGCTGATAGCCCGGTTTC	55	196	RT-qPCR
	R: AATCGCAGTGACCGTCATCA
Gja1	F: CTTTGTAGGCCTGACCCTCC	60	90	RT-qPCR
	R: GTGGGCCTTGTCTGAACTCT
Gdnf	F: GAGCTGTCGGCATCCCTC	60	202	RT-qPCR
	R: CATTAACTCCAGGAGCCCCG
Bmp4	F:ATCTGGTCTCCGTCCCTGAT	60	170	RT-qPCR
	R: CGAATGGCACTACGGAATGG
Pdgfd	F: GGCGAGATGACTTGTACCGA	55	95	RT-qPCR
	R:GTTGCGAGGGTAGCTGTTTG
Cyp26p1	F:AGGCCATCAACGTGTACCAG	60	231	RT-qPCR
	R: TCTCCCGGATTGCCTTTTCC
p53	F: AGGAGCACTAAGCGAGCACT	55	150	RT-qPCR
	R: CTTCAGCTCCAAGGCGTCAT
Bax	F:GCTCTGAGCAGATCATGAAGAC	50	167	RT-qPCR
	R:CAATTCATCTCCGATGCGCT
Caspase3	F: GTCAGTTGGGCACTCCGTAA	55	142	RT-qPCR
	R: ACACACCCGTAGCTGTGAAG
Bcl2	F:ATGTGTGTGGAGAGCGTCAA	50	138	RT-PCR
	R: ATACAGCTCCACAAAGGCGT
SIRT1	F: CCAACGGTTTCCATTCGTGT	60	141	RT-PCR
	R: TTGTTCGAGGATCTGTGCCA
PGC-1a	F: CCAGTTTGTGCAAGCAGCAT	60	219	RT-PCR
	R: TCACTGCACCACTTGAGTCC
NRF1	F: AATGGTCAAGGCAGTCCAGG	60	160	RT-PCR
	R: TCAGTTTGGGTCACTCCGTG
TFAM	F: CCAACTAGGTCTCAATACCGGA	60	99	RT-PCR
	R: CAGAAGTCCATGGGCTACAGAA
GAPDH	F: GGGTCATCATCTCTGCACCT	60	177	RT-qPCR
	R:TGGTCATAAGTCCCTCCACG
